# Supplementary material for: Suspect Screening of Chemicals in Hospital Wastewaters Using Effect-Directed Analysis Approach as Prioritization Strategy
Source: Molecules. 2023 Jan 26;28(3):1212. doi: 10.3390/molecules28031212 (PMC9921743; doi:10.3390/molecules28031212)
Supplement: Supplementary file 1 [file molecules-28-01212-s001.zip]

Archive with 1 entries (1 files):
- molecules-2147106-supplementary.pdf
